# Supplementary material for: Genes Relevant to Tissue Response to Cancer Therapy Display Diurnal Variation in mRNA Expression in Human Oral Mucosa
Source: J Circadian Rhythms. 2021 Jun 17;19:8. doi: 10.5334/jcr.213 (PMC8231453; doi:10.5334/jcr.213)
Supplement: Supplementary Table 1. — Results of all candidate genes in the three pathways and the 108 genes genome-wide with p-value < 0.05. [file jcr-19-213-s6.xlsx]

## Sheet: CoreCircadianGenes
Gene	Amplitude	rAmp	PeakTime-1	lower_ci	upper_ci	P-value	FDR	PeakTime-2
CIART	0.36	0.66	10.26	8.72	11.81	0.01	0.09	10.43
PER3	0.27	0.5	10.08	8.61	11.56	0.01	0.09	10.02
PER1	0.3	0.22	10.61	8.84	12.38	0.08	0.25	10.75
ARNTL	0.34	1.3	17.18	13.78	20.59	0.08	0.25	19.46
TEF	0.44	-1.76	11.36	9.02	13.7	0.09	0.25	10.31
CRY2	0.25	0.32	12.95	11.03	14.87	0.09	0.25	13.53
PER2	0.31	0.51	12.51	10.48	14.55	0.1	0.25	13.1
NR1D1	0.23	0.15	10.86	9.3	12.42	0.11	0.25	10.59
RORC	0.24	-0.78	11.39	8.81	13.96	0.14	0.27	12.42
DBP	0.23	0.34	10.59	9.06	12.13	0.23	0.41	10.6
HLF	0.43	-0.93	11.39	9.36	13.41	0.29	0.47	11.83
CRY1	0.14	0.14	15.22	11.91	18.52	0.45	0.62	17.56
CLOCK	0.22	1.69	11.42	9.87	12.97	0.49	0.62	11.73
NPAS2	0.08	0.05	13.4	9.93	16.88	0.51	0.62	17.72
NFIL3	0.23	0.58	13.31	9.33	17.3	0.69	0.7	14.36
BHLHE41	0.21	-0.32	11.72	9.61	13.84	0.7	0.7	10.86
Amplitude:half the difference between the minimum and maximum values estimated by the cosine model
rAMP: relative amplitude, which is the ratio between amplitude and baseline
Peaktime-1: average of individual peak times, estimated by meta2d
FDR: False Discovery Rate
peaktime-2: Integrated peak times, estimated by meta3d

## Sheet: KEGG_CELL_CYCLE
Gene	Amplitude	rAmp	PeakTime-1	lower_ci	upper_ci	P-value	FDR	PeakTime-2
WEE1	0.180764	0.206714	12.8881	9.614	16.163	0.00940683	0.967769	14.2999
CDK7	0.0841255	0.0660877	12.5747	11.122	14.028	0.102585	0.967769	12.5173
SKP1	0.0657631	0.0360283	12.068	10.116	14.021	0.104629	0.967769	11.9827
YWHAZ	0.0638016	0.0269418	12.9925	9.707	16.277	0.105953	0.967769	13.6723
CDKN1C	0.132742	0.699189	15.926	12.277	19.575	0.117699	0.967769	20.1442
CCNE1	0.189969	-2.08661	12.787	10.461	15.113	0.142816	0.967769	12.2855
CDC23	0.167336	-1.53408	11.1243	9.056	13.192	0.156166	0.967769	12.1036
CREBBP	0.144639	0.133457	11.3914	7.883	14.9	0.170899	0.967769	13.1685
GADD45G	0.288587	-0.599911	9.50907	6.575	12.444	0.173927	0.967769	8.86047
ORC6	0.107417	0.127204	11.8198	8.583	15.057	0.184615	0.967769	12.7736
ANAPC1	0.158471	0.454946	12.49	8.886	16.094	0.188513	0.967769	15.2389
ANAPC2	0.122302	0.267293	12.3528	9.169	15.536	0.197004	0.967769	14.0395
CUL1	0.107907	0.255459	13.6207	10.898	16.343	0.200479	0.967769	14.038
BUB1B	0.301114	-0.46734	12.0107	10.378	13.644	0.220128	0.967769	11.6112
CCNB2	0.303734	-0.452815	13.0893	10.723	15.455	0.221194	0.967769	12.7666
RAD21	0.0724471	0.0694162	12.29	9.109	15.471	0.245326	0.967769	12.1976
GADD45A	0.0816968	0.0552322	10.5401	8.116	12.965	0.25816	0.967769	10.5876
ORC2	0.343314	2.70072	14.425	11.315	17.535	0.261135	0.967769	14.776
CDC6	0.196048	-0.317486	11.5918	9.876	13.308	0.265015	0.967769	11.6533
YWHAH	0.138048	0.388514	11.632	8.554	14.71	0.269528	0.967769	10.2769
CDC45	0.291699	-0.39317	12.4371	9.587	15.287	0.274371	0.967769	11.6418
TGFB2	0.266582	-0.739679	13.1769	9.019	17.335	0.276393	0.967769	17.4828
YWHAE	0.109101	0.0649882	12.9592	10.863	15.055	0.277408	0.967769	12.9045
PTTG1	0.424626	-1.26428	10.7306	8.921	12.54	0.27935	0.967769	10.3774
CCNE2	0.279556	-0.523717	10.6625	8.361	12.964	0.282928	0.967769	10.6928
FZR1	0.151529	0.149272	12.3304	8.981	15.68	0.28865	0.967769	13.4786
CDKN2D	0.358204	2.83429	11.9821	7.234	16.73	0.302599	0.967769	22.4625
RBL2	0.13669	0.140589	13.0556	9.616	16.495	0.303241	0.967769	15.3221
SMAD3	0.123669	0.168057	11.934	9.985	13.883	0.341384	0.967769	12.3786
CDKN1B	0.0626902	0.0698209	12.4859	10.235	14.737	0.360695	0.967769	12.7544
SMC3	0.113605	2.527	12.2112	9.689	14.733	0.362543	0.967769	11.6904
DBF4	0.313246	-0.563769	12.4257	9.846	15.005	0.373506	0.967769	11.9192
TFDP2	0.170477	1.24674	12.0543	9.13	14.979	0.38992	0.967769	11.6162
CDC14B	0.15106	-23.1917	12.8147	10.074	15.555	0.394476	0.967769	14.3844
ESPL1	0.0788933	0.0562352	12.9478	10.777	15.119	0.408205	0.967769	12.2757
MAD1L1	0.193425	0.506352	9.92831	7.122	12.735	0.419196	0.967769	9.43649
MCM5	0.317822	-2.213	11.873	9.012	14.734	0.420947	0.967769	12.2987
GSK3B	0.0896879	0.10945	13.6894	10.922	16.457	0.451569	0.967769	15.0908
YWHAG	0.0563496	0.0410574	12.1806	9.004	15.357	0.458906	0.967769	12.6014
E2F5	0.166552	-0.409968	12.9856	10.089	15.882	0.459038	0.967769	12.6373
CHEK1	0.171699	1.5632	11.8935	8.908	14.879	0.460042	0.967769	11.8024
MAD2L1	0.237822	-0.34925	12.1695	9.711	14.628	0.462239	0.967769	11.7364
ORC4	0.132545	0.264708	15.2634	12.841	17.686	0.464434	0.967769	16.0384
CHEK2	0.24106	19.3441	11.9261	9.057	14.795	0.464511	0.967769	10.1102
ANAPC11	0.148481	0.145447	11.506	9.918	13.094	0.485414	0.967769	12.3229
PKMYT1	0.29682	-1.17345	11.9889	10.24	13.738	0.486454	0.967769	12.8801
MCM7	0.171556	0.534333	11.7784	9.765	13.792	0.49469	0.967769	11.9512
RBX1	0.200035	0.41677	11.8325	10.264	13.401	0.505599	0.967769	11.5514
CDKN2C	0.189871	-3.82106	11.7237	10.081	13.366	0.50983	0.967769	11.3706
YWHAB	0.0795265	0.0645742	11.9369	10.632	13.241	0.514096	0.967769	12.6196
MCM4	0.195174	0.59585	13.305	11.366	15.244	0.542798	0.967769	14.1618
SMAD2	0.119509	0.1622	12.6169	11.251	13.983	0.558563	0.967769	12.4804
ANAPC5	0.129501	0.185243	11.6438	9.215	14.072	0.559789	0.967769	12.5462
TFDP1	0.19478	0.334734	11.4184	9.32	13.517	0.563838	0.967769	11.0415
CDC7	0.153782	-0.191034	12.6071	9.702	15.512	0.565246	0.967769	12.3461
YWHAQ	0.0688055	0.0512017	11.6997	10.633	12.767	0.576005	0.967769	11.9029
CDK4	0.217975	0.974744	10.9737	9.122	12.825	0.58232	0.967769	11.8051
CDK1	0.309117	-0.473818	10.9061	9.07	12.742	0.629554	0.967769	11.2589
E2F1	0.236958	-0.287828	10.6735	8.745	12.602	0.631076	0.967769	9.96296
CCNA2	0.232674	-0.297787	10.3394	8.225	12.454	0.633421	0.967769	10.0565
CDC27	0.281169	2.59246	11.7032	9.241	14.166	0.641731	0.967769	10.1905
TGFB1	0.111718	0.0747904	12.6036	9.115	16.092	0.661393	0.967769	12.6325
CCNB1	0.3805	-0.854202	11.5923	9.884	13.301	0.665589	0.967769	11.4414
MCM2	0.305075	-1.3183	13.2794	10.405	16.154	0.67483	0.967769	15.19
STAG2	0.132538	0.189049	13.5555	11.128	15.983	0.684596	0.967769	13.669
ORC3	0.226082	-0.523634	11.942	10.418	13.466	0.68865	0.967769	11.7533
TGFB3	0.217904	-0.568069	12.4407	9.896	14.986	0.691238	0.967769	11.6319
MCM3	0.304526	-0.779391	10.4263	8.607	12.246	0.691769	0.967769	10.5241
CDKN1A	0.150421	0.11102	12.3983	9.612	15.185	0.696376	0.967769	12.1329
SKP2	0.171264	-2.40126	10.1541	7.635	12.674	0.706941	0.967769	9.29466
CDKN2B	0.0817737	0.0575604	11.0015	8.198	13.806	0.707719	0.967769	11.9035
CDC26	0.153903	9.82858	10.685	8.889	12.481	0.709465	0.967769	10.8819
CCND3	0.164431	0.445162	11.3048	8.887	13.723	0.714369	0.967769	13.2531
TP53	0.260226	-4.41697	10.8522	8.607	13.097	0.717182	0.967769	10.9732
CDC16	0.290839	-16.2821	12.9387	10.576	15.302	0.721517	0.967769	11.949
CDC25A	0.192055	-0.234293	10.8876	9.011	12.764	0.723314	0.967769	11.3311
EP300	0.0650319	0.0757055	13.1346	10.972	15.297	0.726196	0.967769	13.46
PCNA	0.277372	-1.44282	11.4133	10.178	12.648	0.742665	0.967769	12.2449
STAG1	0.105284	0.428705	10.467	7.735	13.199	0.743979	0.967769	11.3313
ANAPC13	0.322018	-4.46107	11.0421	8.74	13.344	0.745905	0.967769	9.98082
E2F4	0.18984	0.577564	11.8022	10.005	13.599	0.746764	0.967769	12.6408
BUB3	0.221743	0.739073	11.8313	10.629	13.034	0.748695	0.967769	11.6819
SMC1A	0.187146	3.47378	12.0434	9.763	14.323	0.749662	0.967769	11.3636
MCM6	0.288086	-0.490044	10.0049	7.858	12.152	0.75079	0.967769	9.30789
E2F2	0.257152	-0.637095	11.4247	9.77	13.079	0.761019	0.967769	11.6021
PLK1	0.220632	-0.632868	12.1822	10.895	13.47	0.768458	0.967769	12.7278
CDC14A	0.174443	-0.246462	11.8079	8.584	15.032	0.774191	0.967769	11.6056
CCND1	0.387479	0.753711	11.4102	10.225	12.596	0.780778	0.967769	11.4836
MDM2	0.105713	0.219934	11.568	10.159	12.977	0.784489	0.967769	11.2082
CDC20	0.439699	-0.808618	12.2988	10.208	14.39	0.785795	0.967769	13.2242
ABL1	0.287012	-1.32462	11.3152	8.41	14.22	0.799154	0.967769	14.9023
ANAPC4	0.147325	-0.349898	12.101	10.514	13.688	0.801025	0.967769	13.4871
CDC25B	0.318165	-0.841879	10.4131	8.584	12.242	0.804899	0.967769	10.666
TTK	0.249075	-0.300128	11.5631	9.623	13.504	0.808737	0.967769	11.6874
RBL1	0.139338	-0.347427	12.0238	10.238	13.81	0.81781	0.967769	12.7018
ORC5	0.25718	-0.663862	11.7098	10.515	12.905	0.826556	0.967769	11.671
MAD2L2	0.300143	-0.667355	12.7931	9.785	15.802	0.830514	0.967769	15.2409
HDAC1	0.188182	0.275223	12.7295	10.655	14.804	0.831743	0.967769	13.1829
SMAD4	0.22742	0.791713	11.0342	9.003	13.065	0.839556	0.967769	12.0177
ATM	0.245624	-8.11864	11.3278	8.916	13.739	0.846968	0.967769	9.03303
ATR	0.115142	-0.318359	11.5587	9.923	13.195	0.870868	0.967769	12.5369
SFN	0.371305	0.258246	12.0873	10.692	13.482	0.878487	0.967769	12.2156
CDK2	0.121276	0.832468	12.9279	10.289	15.567	0.880551	0.967769	12.9397
ANAPC7	0.143376	0.348358	12.463	11.063	13.863	0.880891	0.967769	12.7312
BUB1	0.186508	-0.342018	12.1888	9.932	14.446	0.887046	0.967769	11.0843
CCND2	0.174981	-0.564177	10.9881	8.918	13.058	0.893153	0.967769	11.5218
CCNH	0.114705	0.258293	12.61	9.208	16.012	0.900599	0.967769	13.9332
CDKN2A	0.158424	0.139763	13.0282	10.19	15.866	0.909365	0.967769	9.39135
RB1	0.124158	0.719398	9.19485	6.526	11.864	0.909728	0.967769	7.39142
ORC1	0.15246	-0.177943	11.3547	9.574	13.136	0.914064	0.967769	11.9474
PRKDC	0.141649	1.66529	12.3106	9.588	15.033	0.921919	0.967769	11.5621
E2F3	0.207972	-0.420583	13.9655	10.434	17.497	0.933978	0.967769	15.979
MYC	0.336379	-6.60518	11.5763	10.278	12.874	0.936299	0.967769	11.2706
CDK6	0.346407	-1.43997	10.3057	8.272	12.34	0.937006	0.967769	11.3517
HDAC2	0.139219	0.264648	10.8683	9.515	12.222	0.945087	0.967769	11.9731
ZBTB17	0.110959	0.316329	10.9031	8.795	13.012	0.959439	0.967769	11.7057
ANAPC10	0.243923	-0.563886	10.4604	8.554	12.367	0.959568	0.967769	10.2446
GADD45B	0.121009	0.0589383	14.0562	12.126	15.986	0.976206	0.976206	14.1083
Amplitude: half the difference between the minimum and maximum values estimated by the cosine model
rAMP: relative amplitude, which is the ratio between amplitude and baseline
Peaktime-1: average of individual peak times, estimated by meta2d
FDR: False Discovery Rate
peaktime-2: Integrated peak times, estimated by meta3d

## Sheet: KEGG_HOMOLOGOUS_RECOMBINATION
Gene	Amplitude	rAmp	PeakTime-1	lower_ci	upper_ci	P-value	FDR	PeakTime-2
RAD51C	0.111517	-0.546463	11.3702	8.512	14.228	0.135748	0.738685	12.8245
XRCC2	0.171521	-0.930042	13.006	9.607	16.405	0.168609	0.738685	14.9592
RPA2	0.151718	1.92807	10.7642	7.976	13.553	0.182847	0.738685	10.6174
MUS81	0.249099	6.60712	12.4406	9.097	15.784	0.217122	0.738685	13.5712
XRCC3	0.270573	-0.93013	10.9677	8.38	13.555	0.235565	0.738685	11.4586
TOP3A	0.224674	0.864832	14.2224	11.097	17.348	0.273034	0.738685	15.6104
TOP3B	0.129225	0.540442	13.5708	11.278	15.864	0.327266	0.738685	13.7259
BRCA2	0.188514	-0.243765	10.877	9.269	12.485	0.331705	0.738685	10.6986
BLM	0.155217	-0.533496	12.5231	8.19	16.856	0.334777	0.738685	9.94677
RPA3	0.329796	-1.17521	12.5357	10.179	14.892	0.351383	0.738685	12.5828
RPA4	0.171049	-0.198827	10.988	7.745	14.231	0.385825	0.738685	10.4901
SSBP1	0.275487	0.449947	11.1245	9.973	12.276	0.396977	0.738685	11.2765
MRE11A	0.106887	-299.316	10.7445	8.499	12.99	0.425326	0.738685	11.613
RAD50	0.215273	-0.856739	11.8244	10.435	13.214	0.426844	0.738685	11.6267
POLD4	0.0586902	0.0393945	12.4163	10.262	14.571	0.450176	0.738685	12.9146
RAD54L	0.296326	-0.408292	11.4935	8.967	14.02	0.454575	0.738685	12.6805
POLD1	0.222339	-0.738945	11.1973	8.5	13.895	0.563202	0.75899	10.0916
RAD51B	0.398898	-1.94307	11.0565	8.573	13.54	0.607754	0.75899	11.7708
POLD3	0.113597	1.90475	14.1364	11.463	16.81	0.650386	0.75899	14.9998
POLD2	0.175803	0.636184	12.1042	9.471	14.737	0.654422	0.75899	12.5288
NBN	0.150986	-1.3624	11.5048	8.496	14.513	0.677014	0.75899	11.7126
RPA1	0.224596	-2.72291	11.845	9.939	13.751	0.699514	0.75899	11.6877
RAD54B	0.24198	-0.447945	11.0589	9.468	12.65	0.714676	0.75899	11.2401
RAD52	0.303699	-0.87884	10.4132	7.724	13.103	0.716448	0.75899	9.95234
RAD51D	0.117972	-0.200784	11.8973	10.642	13.153	0.729798	0.75899	11.9682
SHFM1	0.0877411	0.0768111	12.3019	10.561	14.043	0.787803	0.787803	11.8843
Amplitude:half the difference between the minimum and maximum values estimated by the cosine model
rAMP: relative amplitude, which is the ratio between amplitude and baseline
Peaktime-1: average of individual peak times, estimated by meta2d
FDR: False Discovery Rate

## Sheet: Genes with P<0.05
Gene	Amplitude	Peaktime	rAmp	Pval
CIART	0.355543	10.4262	0.664455	0.00844635
WEE1	0.180764	14.2999	0.206714	0.00940683
PER3	0.274248	10.0239	0.49981	0.00947109
EYA2	0.205959	12.4928	0.30717	0.0152544
RNU1-87P	0.739829	16.6072	-4.52441	0.0153855
PLEKHA6	0.147607	11.5248	0.10865	0.0192696
FKBP4	0.200149	14.3756	0.23776	0.0197776
TMEM80	0.204425	9.99411	0.131751	0.0201184
RP11-521I2.3	0.208753	15.2068	-1.43425	0.0213029
CHP2	0.192308	17.917	-0.759138	0.0216298
TMPRSS11F	0.142602	13.1124	0.167593	0.0224851
ST8SIA5	0.120504	16.1215	-0.171966	0.0227525
CD99	0.0705983	14.1527	0.0383288	0.0229014
RP11-531A24.3	0.100697	14.2819	-0.136515	0.0243703
ETV4	0.242964	11.5176	-4.1862	0.0248647
AC144831.3	0.184537	15.7393	0.3298	0.0257148
STAMBP	0.102468	13.3231	0.110211	0.0258397
FAM46B	0.12967	12.6743	0.101396	0.0258408
MYO9A	0.206672	14.8521	0.520721	0.0260539
MRPL49	0.132193	11.9053	0.171189	0.0260946
AGPAT5	0.357985	13.0357	-1.04198	0.0262396
AC083899.1	0.220902	14.3171	-0.272377	0.0270531
AC016549.1	0.183358	13.7626	-0.269534	0.0271321
CSRP1	0.188719	15.937	0.165339	0.027385
TDRD3	0.135684	12.9518	0.584835	0.0277444
GAPDH	0.133442	13.0958	0.0514553	0.0282798
ZNF562	0.11956	14.1505	0.110918	0.0290413
RP11-120I21.2	0.37722	14.8288	-0.894538	0.0291337
AC024560.3	0.132932	16.4257	0.177342	0.0296589
KLF8	0.131853	12.5004	0.135315	0.0299363
DENND4C	0.151891	13.2754	0.273167	0.030632
MRPL15	0.194382	10.8719	0.358375	0.0321811
RP11-494G9.1	0.377553	14.3237	-0.617698	0.0326404
MRPL35P3	0.600651	17.5653	-3.42834	0.0331009
CTD-2013M15.1	0.376704	14.6307	-0.626719	0.0332055
MPP5	0.1196	16.509	0.14708	0.0334987
RP11-318G21.4	0.386062	13.481	-0.666964	0.0339176
KIAA1147	0.190191	13.7501	0.480909	0.0341817
MRPL37P1	0.231081	13.2619	-0.771263	0.034261
CXorf57	0.18625	10.4463	-0.24058	0.0350468
RPL23AP34	0.268872	12.9369	-0.629765	0.0351316
TAS1R3	0.194536	12.324	1.03639	0.0357975
LINC01554	0.284288	14.9783	5.41602	0.0360704
CYP4F35P	0.22861	13.9769	0.343245	0.0361008
CCNL2	0.108455	14.069	0.0971785	0.0364432
DHRS3	0.108197	11.8399	0.0819404	0.0364595
GSG1	0.238841	13.838	-0.375535	0.0367403
SNORD95	1.01042	11.1759	27.8464	0.037085
CYP3A4	0.286956	13.8519	-0.493927	0.0371775
DUSP19	0.121371	8.13448	-0.165595	0.0373512
CTA-992D9.11	0.15163	19.9096	-0.201294	0.0374058
RP11-883G14.4	0.416222	13.1854	-0.676523	0.0379201
ZNF548	0.184726	15.7805	0.775905	0.0379766
RP11-989E6.10	0.195138	14.9889	0.350338	0.0389953
ARAP2	0.131163	18.7395	0.124067	0.0394257
RP11-109A6.2	0.314598	14.5108	-0.414644	0.0396806
AP006285.2	0.259627	17.6419	-0.541143	0.0397174
DNAJA4	0.36998	19.1209	0.380417	0.0399148
RBM8A	0.205887	12.4313	0.155117	0.0403731
THOC2	0.172178	14.4365	0.272512	0.0405405
RP11-757O6.6	0.307556	10.0311	0.755191	0.0412234
UNC79	0.130191	16.083	-0.19481	0.04124
FZD7	0.234996	14.0876	-0.651226	0.0416667
CDC42	0.0857155	14.8286	0.0550841	0.0418535
CLDN4	0.165439	11.9185	0.0834121	0.0419345
MUT	0.0923183	14.758	0.176298	0.0423136
CTA-293F17.1	0.38467	8.97627	-2.39531	0.0423454
CTD-2576D5.1	0.0778456	14.2203	-0.0836384	0.0423471
TMEM8B	0.190684	15.5506	-1.36994	0.0430651
RP3-388N13.3	0.286445	9.60268	0.540702	0.043202
CES1P2	0.246366	13.2251	-0.376392	0.0434111
CTD-3222D19.4	0.231163	17.7133	-1.19174	0.0434632
CH17-76K2.6	0.197319	15.9918	1.34706	0.0439177
ZGRF1	0.20921	14.5107	0.431066	0.0444122
SDHAP2	0.432465	11.7585	-0.682167	0.0445416
SLC46A2	0.211779	13.894	-0.346929	0.0449321
LLNLR-276H7.1	0.280832	15.7953	-1.37092	0.0452351
CYP1A2	0.216985	14.0473	-0.399644	0.0452867
RP11-134G8.5	0.174433	12.7011	-0.37654	0.0454484
MLLT11	0.103227	9.93475	-0.200276	0.0457017
RP11-147I3.1	0.211429	15.3164	0.546203	0.045875
RP11-462G2.1	0.688828	3.10245	-26.1232	0.0458754
PLBD1-AS1	0.137091	12.347	0.217011	0.0460459
SLC7A14	0.398529	16.1587	-3.59956	0.0462466
CCDC27	0.110083	19.5593	-0.139021	0.0464987
DYDC2	0.194669	13.9915	-0.24542	0.0465184
HSPA1B	0.302711	15.71	0.176624	0.046782
AMFR	0.143083	12.5736	0.114848	0.0468522
TVP23A	0.120802	14.9244	-0.185803	0.0469012
ETNK2	0.228009	11.1352	0.248745	0.0470937
PRELID3B	0.187109	14.1231	0.150894	0.0471495
RP11-434D9.2	0.331239	8.71848	-4.26786	0.047368
LRTOMT	0.13991	17.3491	0.599471	0.0476531
RNY3P7	0.375398	13.3782	0.242235	0.047941
RP11-582E3.6	0.135267	15.0617	0.616268	0.0479751
HSP90AA1	0.28473	18.6818	0.148222	0.0480674
TBCD	0.180152	11.0165	0.206648	0.0484007
PATE2	0.278635	16.7261	-0.444555	0.0484616
ZDHHC9	0.120056	16.0684	0.285226	0.0486045
AC103563.8	0.184749	14.5756	0.343815	0.0487773
Metazoa_SRP	0.556145	9.70314	-1.23401	0.0493151
MTAPP2	0.328398	17.1264	-0.477129	0.0493648
MYOZ1	0.261934	14.9042	0.788983	0.0494077
AC007126.1	0.103243	15.3195	-0.273276	0.0494402
CYP4A22-AS1	0.152178	14.7642	-0.992508	0.0496594
AC007386.2	0.177783	14.8667	-0.562587	0.049726
CYP2J2	0.131731	13.3556	0.191676	0.0497342
WDR78	0.293271	13.1702	-0.48426	0.0499874
Amplitude:half the difference between the minimum and maximum values estimated by the cosine model
rAMP: relative amplitude, which is the ratio between amplitude and baseline
Peaktime: average of individual peak times, estimated by meta2d
